# Supplementary material for: Spatiotemporal Sequential Delivery of Chidamide Regulates Macrophage Reprogramming in Lymphoma Microenvironment Through HDACs‐STAT3 Pathway
Source: Adv Sci (Weinh). 2026 Mar 31;13(38):e02791. doi: 10.1002/advs.202502791 (PMC13325659; doi:10.1002/advs.202502791)
Supplement: Supplementary file 2 — Supporting File 2: advs74767‐sup‐0002‐TableS6.xls. [file ADVS-13-e02791-s002.xls]

Supporting Information Table S6. specificity of primers
Primer ID	Amplicon Number	Primer Name	Primer		Product_Size	Score	Subject ID	Alignment
CD86-1F...CD86-1R	1	CD86-1F	TCGGTGACTTTTCAAAGTAT	52.45°	200	1.37	NC_000082.7:36389117-36389316	TACCCTAATAATGATTTTAAAAGCTCCTTACCTAGAAATGTACTGAGGTCATTCTCCTTATTGGCAAAACACATTAATTTCTCCAAGAGCCTAATGGAAATGTCTACTAAACAATGGAAAATCTGTCACCAAAACAGTGAAGTTGTATTCAGGAAGATAATGCATCAGTCTTGGGGAATCATACTTTGAAAAGTCACCGA
CD86-1F...CD86-1R	1	CD86-1R	TACCCTAATAATGATTTTAA	45.82°	200	1.37	NC_000082.7:36389117-36389316	-
CD86-2F...CD86-2R	1	CD86-2R	AGAATGTCTAAAATACTTCA	46.69°	200	0.41	NC_000082.7:36388917-36389116	AGAATGTCTAAAATACTTCAACCATAGCAATATCTTTCTGTAAGGTATTTCACAGAGAACTTTCCTTGAACAGAGAAATGGAGTTTTTTTACTCCTGCCAATAGCAGTAGCAACACATTTATTAATATTTATCAAAGATTTATAACTTCTATACCTTTTGACATGGTAAATTCCTTATTGCCAATTTATTGTGATAAAAT
CD86-2F...CD86-2R	1	CD86-2F	ATTTTATCACAATAAATTGG	46.18°	200	0.41	NC_000082.7:36388917-36389116	-
CD86-3F...CD86-3R	1	CD86-3F	GACAGGTCAAATTACTAAAT	48.24°	200	0.89	NC_000082.7:36388717-36388916	ACCAAATTTTCTAATTTTATTCTTCTTTGGGATTATCATGGATTCCCTTAGCCAAGATCATCCCCCACAGGGATGCCCAGAGGTTCTTCTCCCAGGTGACTCTTGATCTCATCAACTTGACAATCGAAAGTAACTACCACAGTGACGTTATCATGCCAGAGCCCAAATTTGCTATTTTTTATTTAGTAATTTGACCTGTC
CD86-3F...CD86-3R	1	CD86-3R	ACCAAATTTTCTAATTTTAT	43.82°	200	0.89	NC_000082.7:36388717-36388916	-
CD86-4F...CD86-4R	1	CD86-4R	AATATTCAATGGACTCAGTA	48.61°	200	1.29	NC_000082.7:36388517-36388716	AATATTCAATGGACTCAGTACCAGTTACAGAGGATGCTGTTTTCCTACTGTTCTGTGTCACTTCTGTTATGAAACACCCATATCCACGTGTTTTCCATTGTTTTTCATTGGTCTATTGCCTATTTTTTTTTAAACAACAATATCACACTCTTCTCTTTTTTTGTGTGTGTGGCTGTATAGTGAATATTGAAATCTAATGT
CD86-4F...CD86-4R	1	CD86-4F	ACATTAGATTTCAATATTCA	45.88°	200	1.29	NC_000082.7:36388517-36388716	-
CD86-5F...CD86-5R	1	CD86-5R	AATTTTACTCTAGCTCAATT	47.36°	200	2.05	NC_000082.7:36388317-36388516	AATTTTACTCTAGCTCAATTTATCCATCTTCCCCTTGATGCTCACTCTGTTTTTCTGCTTAAGAAATCTATGCCTTTGTAAGTCAGGAATATCTTCTCTTCCATTGTGTCCCAGGAACCTGCTGTTTTGCCTTTAAGAGCCACGAAACACCTGGAATTGATTTTTGTAGGGGCAACTTTCATTTTTTGTTTCCTCAAGGG
CD86-5F...CD86-5R	1	CD86-5F	CCCTTGAGGAAACAAAAAAT	51.98°	200	2.05	NC_000082.7:36388317-36388516	-
CD86-6F...CD86-6R	1	CD86-6R	CAGACCTCAAAATTTGCCAT	55.26°	200	1.2	NC_000082.7:36388117-36388316	CAGACCTCAAAATTTGCCATGAAAAGCTTAGCCAGGAGACTCATTTCACACAAAAGGCACTGTCACCAATAGCCCCACTTAGATCACACGGTCCCCTCTCAGAAGGTTAGCCTCAGGCTCAAGCATAGTCCTCATGCCTTGGGCCCATCAGCTTCAGACCTGGGCACACTCTTGGTACCTTGTCATGAATAGGAGTTACC
CD86-6F...CD86-6R	1	CD86-6F	GGTAACTCCTATTCATGACA	52.75°	200	1.2	NC_000082.7:36388117-36388316	-
CD86-7F...CD86-7R	1	CD86-7R	TTGCTGTCAGCTTGCAACAC	59.36°	200	3.39	NC_000082.7:36387917-36388116	TTGCTGTCAGCTTGCAACACCCCAGTTCTGGTCATTAAAAATTTCCCTGGATTTTGCCTCCCAAGATCTCTTTAAAGTGGTAATGGTCCTTCCTTTATTTCCTGAATCACCCAGTCTGTAGCTAAATCCTTGGGAATTACATATCATCTTTGTCCATGTTTGACAGCTCAGGCTTCAAGAATGTTGGAACTTACTGTAAT
CD86-7F...CD86-7R	1	CD86-7F	ATTACAGTAAGTTCCAACATTC	52.08°	200	3.39	NC_000082.7:36387917-36388116	-
CD86-8F...CD86-8R	1	CD86-8R	TTTTGAGAAGGACAAACTTG	51.73°	200	0.52	NC_000082.7:36387717-36387916	TTTTGAGAAGGACAAACTTGGTTCAGTCTGCATATGTGTCCCTACTAACCTCCATTAACGGACATGCCAGGTAGGCCAGTCTTAGCTGGTCTGGTTACAATCAGGTTAAAGGACTTTTCCTAGCCATGAACAATGTTTTTGCTTCAGAGAGCCATCAGTTCTTAATGAGTAAATCCTTCTTTAATGGGCTTTTTGATTCC
CD86-8F...CD86-8R	1	CD86-8F	GGAATCAAAAAGCCCATTAA	52.53°	200	0.52	NC_000082.7:36387717-36387916	-
CD86-9F...CD86-9R	1	CD86-9R	CCAAAGACACCATGGACTTG	56.98°	200	0.76	NC_000082.7:36387517-36387716	CCAAAGACACCATGGACTTGGGCCTCCTAACTCAGTAAGTCTCCTCTAGGGTGTGTCCCAACTGACCTTAACAATAAAAACTATAAGGTTAGATTTTGGTCACCTATGGGGTCTTCAACACCCAGCAGGGAAGTATAGCAAAGAGCAAAACAATTGGTAATAAAAGAGAAGGAAACACAACAAAATGGCCAGACTGTAGT
CD86-9F...CD86-9R	1	CD86-9F	ACTACAGTCTGGCCATTTTG	55.57°	200	0.76	NC_000082.7:36387517-36387716	-
CD86-10F...CD86-10R	1	CD86-10R	GTCCCAGAAAATGATGGGAC	56.76°	200	2.59	NC_000082.7:36387317-36387516	GTCCCAGAAAATGATGGGACACTTCTAAAAGGATCCCACAGTTCCCCCATTCTTAGAGAGGCCATGCAACCTAAGAAGTCACCCTCTAACCAGTGTGCATTCTTCAAAAAGGAAAATGCCCTACAGCTCTTCCAAAGGAAGCCACACATCTGTAGGATCTTGACCCATCCCCACAGATGGCTCAACTGATAAAGGAAAAC
CD86-10F...CD86-10R	1	CD86-10F	GTTTTCCTTTATCAGTTGAG	50.79°	200	2.59	NC_000082.7:36387317-36387516	-
CD206-1F...CD206-1R	1	CD206-1F	CTGTAGAGACTTGATGCCCC	58.24°	215	1.01	NC_000068.8:14232225-14232439	CTGTAGAGACTTGATGCCCCAGGGAAGGGGAATGTGGGGGGAGGTGAGGTGGGAGAGTTGGGGTGGGGGTAGGGTGATGGGGGTGGTGGGGGAGCACCCTCTCAGAGGCAAAGGGTATGGGGTGAAGAACTCTTGGAGGGAGGACAGGGAGGGAGCAATGTTTGAAATGGAAATAAATAAAATAATTAAAAAAAAAAAACCCGAGCTCTGAAATG
CD206-1F...CD206-1R	1	CD206-1R	CATTTCAGAGCTCGGGTTTT	56.26°	215	1.01	NC_000068.8:14232225-14232439	-
CD206-2F...CD206-2R	1	CD206-2F	GATGCTTCAAGGATTTGAAG	54.20°	185	3.57	NC_000068.8:14232440-14232624	GATGCTTCAAGGATTTGAAGAGACACCAGAAGTGAAAAACGTGCTATTTTCCCACAGTTCCTGGCAATACAAAGATTGTTTTAAGGCCTATGGAAATTCCTCTTCCTCCGTTACCTGAAATTACAGATTTGTGTTGACTTGCTCACCCCTCCTAACCTGATAAAATCTTCCAATAAGATAAAAAT
CD206-2F...CD206-2R	1	CD206-2R	ATTTTTATCTTATTGGAAGA	45.73°	185	3.57	NC_000068.8:14232440-14232624	-
CD206-3F...CD206-3R	1	CD206-3F	GATGGAGACAAATCCTTTGT	53.92°	200	0.88	NC_000068.8:14232625-14232824	GATGGAGACAAATCCTTTGTGGGATGTTGGACTTCACTTTATATCACATCCAGCGTCTCGTTACTGATTCTGATTTTATTCCTGTGCATGTAAGACACGTTGACATAATAAAACCATGGATATACAGATGCCTGCAATTCAGTTAACTCTTTTTTTTCCTCTTCAAATAAGTCAAAGCAAACCCCAATTAGGCAAAACAA
CD206-3F...CD206-3R	1	CD206-3R	TTGTTTTGCCTAATTGGGGT	55.62°	200	0.88	NC_000068.8:14232625-14232824	-
CD206-4F...CD206-4R	1	CD206-4F	TTTGAATGGCTTGCATTTAA	52.99°	200	0.48	NC_000068.8:14232825-14233024	TTTGAATGGCTTGCATTTAAAAGACCAATTAAAACATTTTTTGGTCAGCAAGCATGATGGGACACACTTATAATCCCAGCTCTCAGAAAGTCAAAACAGAGGAACCAAGAATTCAAGGCCAGCCTGCGCTACAAACGCAAGACTGTTTCGGTGTTCCTGTGATAAGTCAGTTACGCAGTGATTGAAAAGGAAACGTTTGC
CD206-4F...CD206-4R	1	CD206-4R	TCAAACGTTTCCTTTTCAAT	52.30°	200	0.48	NC_000068.8:14232825-14233024	-
CD206-5F...CD206-5R	1	CD206-5F	AGCCTCTCACCAGTTGTGGG	61.70°	200	2.75	NC_000068.8:14233025-14233224	AGCCTCTCACCAGTTGTGGGAGAATTTTCTTTGTCAGTTAAGCCTTGATAGAATGAAAAAGAACGGTGGGTCCCTTCTCAGAATCTTCCTAATTTAGGCTTTTTAAAAAGAAAATTCTTGAGAGAAACCACAGCTTATTGGGAAATGAGTGTGTACCTGCCTCAGCGTGGATGGGTCTGAACAGCTTTTCACTTGAAGGT
CD206-5F...CD206-5R	1	CD206-5R	ACCTTCAAGTGAAAAGCTGT	55.32°	200	2.75	NC_000068.8:14233025-14233224	-
CD206-6F...CD206-6R	1	CD206-6F	AAACCATCTGTTTACAACTT	51.52°	200	4.13	NC_000068.8:14233225-14233424	AAACCATCTGTTTACAACTTCTAAGTCGCCAGTGTTTCCAGAGCTTCTTTTTGAAACGATGACATTTCCCACGCTCCAGTTTCAGGTCTTCCCTGACTAACCACAAATATCCATTTCTAAATATTCTTAATTCTTGTTGAACGTCTGGAAAAAAAAAATCAGTGTTTAGGTGGGTTGTGTGGTGCTTTGTGAACGACCCT
CD206-6F...CD206-6R	1	CD206-6R	AGGGTCGTTCACAAAGCACC	61.35°	200	4.13	NC_000068.8:14233225-14233424	-
CD206-7F...CD206-7R	1	CD206-7F	GCAAAATCATGAAGACGAAA	53.54°	200	0.51	NC_000068.8:14233425-14233624	GCAAAATCATGAAGACGAAACCCCACTGTCATCGAATCAACAAGCAACTTTTGGACTCAAGCCAGGCTTTCTTTTGCAAGAGAGAGAGAGAGGTCTTCCCTTTTTCAAACTCTGAGGACTGTAATGGTTGAGGCCTGGCAGCGAACCGACAACAAAGCTATTGCCACTATTTCCTCTGGCTTTCTAAGGAAAGCTGCTAG
CD206-7F...CD206-7R	1	CD206-7R	CTAGCAGCTTTCCTTAGAAA	54.32°	200	0.51	NC_000068.8:14233425-14233624	-
CD206-8F...CD206-8R	1	CD206-8F	AACTTTCTATCCCTGGGCTT	56.02°	200	2.24	NC_000068.8:14233625-14233824	AACTTTCTATCCCTGGGCTTCATTGAGGTTGTCTTAAAATTAACTTCTGTCATTTTCCTTCTAGAGACAGGGGCAAAACTCTACGTGAACCATACCTTTGATCCTTTCCAAGGAGTGTGTGTGTGTGTGTGTGTGTGTGTGTGTGTGTGTGTGTGTGTGTGTGTTGGTGCTCGGGCTCTAAGCCTGAGCAGGAAGAGCTT
CD206-8F...CD206-8R	1	CD206-8R	AAGCTCTTCCTGCTCAGGCT	61.12°	200	2.24	NC_000068.8:14233625-14233824	-
CD206-9F...CD206-9R	1	CD206-9F	CTGATGCTTTCCAGCGAGTG	59.30°	200	1.66	NC_000068.8:14233825-14234024	CTGATGCTTTCCAGCGAGTGTCCTCCCTTTCTGACTGTAGAATTGTGGGTGAGAGCCTCCACAGCTGCCTCCTGGAGACTTTTTCCCACCCAGATAATGGCCTCCGTTTGGTTACTGCCCAGCACCTGTGGAGAGCTCAGCAGGGCTGCCTCTCCCTGCTGCTCATGGCCTGGGTCCTCACTTCTCCCCACTTCCTGCGT
CD206-9F...CD206-9R	1	CD206-9R	ACGCAGGAAGTGGGGAGAAG	62.95°	200	1.66	NC_000068.8:14233825-14234024	-
CD206-10F...CD206-10R	1	CD206-10F	TTTCTCCTCTCCTACACATG	53.72°	200	3.25	NC_000068.8:14234025-14234224	TTTCTCCTCTCCTACACATGTTCCTCTCTCCCCTTCCTCCTGTGCCTTAGCTTACGAAGCAAAGTTGTAACTTTGAATTCCTGTTTTTCTAACCGCCCCCATGTGACAGGATATCTCTCAATTGGAGGGTTTTCCTAAATTCAGGAGTCCTTTAAAAGGGACAGCTTCCTCTGTCCTCCTTTTCAGTCAGGCAGCTCCCA
CD206-10F...CD206-10R	1	CD206-10R	TGGGAGCTGCCTGACTGAAA	61.34°	200	3.25	NC_000068.8:14234025-14234224	-
